# Supplementary material for: Prediction of wheat fusarium head blight severity levels in southern Henan based on K-means-SMOTE and XGBoost algorithms
Source: PeerJ Comput Sci. 2025 Mar 31;11:e2638. doi: 10.7717/peerj-cs.2638 (PMC12190568; doi:10.7717/peerj-cs.2638)
Supplement: Supplemental Information 1 — kendeer.py is the code for Kendall feature selection, KMeans-SMOTE.py is the code for KMeans-SMOTE oversampling, and XGBoost.py is the code for the XGBoost classification model. [file peerj-cs-11-2638-s001.zip]

Archive with 3 entries (3 files):
- Supplemental Files1/kendeer.py
- Supplemental Files1/KMeans-SMOTE.py
- Supplemental Files1/XGBoost.py
