# Supplementary material for: Prediction of wheat fusarium head blight severity levels in southern Henan based on K-means-SMOTE and XGBoost algorithms
Source: PeerJ Comput Sci. 2025 Mar 31;11:e2638. doi: 10.7717/peerj-cs.2638 (PMC12190568; doi:10.7717/peerj-cs.2638)
Supplement: Supplemental Information 1 — kendeer.py is the code for Kendall feature selection, KMeans-SMOTE.py is the code for KMeans-SMOTE oversampling, and XGBoost.py is the code for the XGBoost classification model. [file peerj-cs-11-2638-s001.zip › Supplemental Files1/kendeer.py]

import pandas as pd
import seaborn as sns
import matplotlib.pyplot as plt
from scipy.stats import kendalltau

# Load the Excel file
file_path ='Data.xlsx'
df = pd.read_excel(file_path)

# Calculate the Kendall correlation matrix
corr = df.corr(method='kendall')

# Display the Kendall correlation matrix
print("Kendall Correlation Matrix:")
print(corr)

# Plot the heatmap
plt.figure(figsize=(10, 8))
sns.heatmap(corr, annot=True, cmap='coolwarm', fmt='.2f')
#plt.title('Kendall Correlation Heatmap')
plt.show()
