# Supplementary material for: Prediction of wheat fusarium head blight severity levels in southern Henan based on K-means-SMOTE and XGBoost algorithms
Source: PeerJ Comput Sci. 2025 Mar 31;11:e2638. doi: 10.7717/peerj-cs.2638 (PMC12190568; doi:10.7717/peerj-cs.2638)
Supplement: Supplemental Information 1 — kendeer.py is the code for Kendall feature selection, KMeans-SMOTE.py is the code for KMeans-SMOTE oversampling, and XGBoost.py is the code for the XGBoost classification model. [file peerj-cs-11-2638-s001.zip › Supplemental Files1/KMeans-SMOTE.py]

import pandas as pd
from sklearn.model_selection import train_test_split
from imblearn.over_sampling import KMeansSMOTE
from sklearn.cluster import KMeans

# Load data
file_path = 'Data.xlsx'
data = pd.read_excel(file_path)

# Define predictor variables and target variables
X = data[['RAIN', 'AWS', 'AT', 'HT', 'LT', 'ARH', 'ASH', 'MTD']]  # characteristic
y = data['Wheat FHB Severity Levels']  # Target variable

# Divide the training and testing sets and use stratified sampling
X_train, X_test, y_train, y_test = train_test_split(X, y, test_size=0.2, random_state=42, stratify=y)

# Filter out the data that needs to be oversampled
X_train_minority = X_train[y_train.isin([2, 3])]
y_train_minority = y_train[y_train.isin([2, 3])]

# Define KMeans Clustering Tool
kmeans = KMeans(n_clusters=2, random_state=9)

# Apply KMeans SMOTE to oversample only level 2 and level 3 data
kmeans_smote = KMeansSMOTE(random_state=9, sampling_strategy={2: 48, 3: 48}, kmeans_estimator=kmeans)
X_train_kmeans_smote, y_train_kmeans_smote = kmeans_smote.fit_resample(X_train_minority, y_train_minority)

# Convert KMeans-SMOTE data to a DataFrame
X_train_kmeans_smote_df = pd.DataFrame(X_train_kmeans_smote, columns=X.columns)
y_train_kmeans_smote_df = pd.DataFrame(y_train_kmeans_smote, columns=['Wheat FHB Severity Levels'])

# Merge features and target variables into one DataFrame
kmeans_smote_data = pd.concat([X_train_kmeans_smote_df, y_train_kmeans_smote_df], axis=1)

# Merge the original data with the KMeans SMOTE data
extended_data = pd.concat([data, kmeans_smote_data])

# Save the merged data to a new Excel file
new_file_path = 'Data_KMeans-SMOTE.xlsx'
extended_data.to_excel(new_file_path, index=False)

print(f"The data has been saved to {new_file_path}")
