# Supplementary material for: Prediction of wheat fusarium head blight severity levels in southern Henan based on K-means-SMOTE and XGBoost algorithms
Source: PeerJ Comput Sci. 2025 Mar 31;11:e2638. doi: 10.7717/peerj-cs.2638 (PMC12190568; doi:10.7717/peerj-cs.2638)
Supplement: Supplemental Information 1 — kendeer.py is the code for Kendall feature selection, KMeans-SMOTE.py is the code for KMeans-SMOTE oversampling, and XGBoost.py is the code for the XGBoost classification model. [file peerj-cs-11-2638-s001.zip › Supplemental Files1/XGBoost.py]

import pandas as pd
import matplotlib.pyplot as plt
import seaborn as sns
from sklearn.model_selection import train_test_split, GridSearchCV
from sklearn.metrics import accuracy_score, precision_score, recall_score, f1_score, classification_report, confusion_matrix
from xgboost import XGBClassifier

# read data
data = pd.read_excel('Data_KMeans-SMOTE.xlsx')

# view data
print('*******************view data*********************')
print(data.head())

# Data missing value statistics
print('********************Data missing value statistics********************')
print(data.info())

# Descriptive statistical analysis of data
pd.set_option('display.max_columns', None)
print('******************Descriptive statistical analysis of data**********************')
print(data.describe().round(4))

# Build features and labels
X = data.drop(columns=['Wheat FHB Severity Levels'])
y = data['Wheat FHB Severity Levels']

# Dataset splitting: Divide into 80% training set and 20% testing set
X_train, X_test, y_train, y_test = train_test_split(X, y, test_size=0.2, random_state=15)

# Default parameter model construction
xgb = XGBClassifier(objective='multi:softmax', num_class=len(y.unique()))
xgb.fit(X_train, y_train)
y_pred = xgb.predict(X_test)

# Model evaluation
print('XGBoost classification model-Accuracy score: {0:0.4f}'.format(accuracy_score(y_test, y_pred)))
print("XGBoost classification model-Precision :", round(precision_score(y_test, y_pred, average='weighted'), 4))
print("XGBoost classification model-recall :", round(recall_score(y_test, y_pred, average='weighted'), 4))
print("XGBoost classification model-F1 score:", round(f1_score(y_test, y_pred, average='weighted'), 4))

# Model optimization: Apply grid search to find the optimal parameter values
parameters = {
    'n_estimators': [ 100 ],
    'learning_rate': [ 0.001 ],
    'max_depth': [ 3 ]
}
print('+++++++++++++++++++The program is currently undergoing grid search optimization, please wait+++++++++++++++++++++++++++++++')
grid_search = GridSearchCV(xgb, parameters, cv=5, scoring='accuracy')
grid_search.fit(X_train, y_train)
print('**********************Multi parameter optimization for optimal parameter values***************************')
print('The best parameter value：', grid_search.best_params_)

# Construction of Optimal Parameter Model
best_xgb = XGBClassifier(n_estimators=grid_search.best_params_['n_estimators'],
                         learning_rate=grid_search.best_params_['learning_rate'],
                         max_depth=grid_search.best_params_['max_depth'],
                         objective='multi:softmax', num_class=len(y.unique()), random_state=15)
best_xgb.fit(X_train, y_train)
y_pred = best_xgb.predict(X_test)

# Model evaluation
print('XGBoost classification model-Parameter tuning-Accuracy score: {0:0.4f}'.format(accuracy_score(y_test, y_pred)))
print("XGBoost classification model-Parameter tuning-Precision :", round(precision_score(y_test, y_pred, average='weighted'), 4))
print("XGBoost classification model-Parameter tuning-recall :", round(recall_score(y_test, y_pred, average='weighted'), 4))
print("XGBoost classification model-Parameter tuning-F1 score:", round(f1_score(y_test, y_pred, average='weighted'), 4))

# Check for overfitting
print('Training set score: {:.4f}'.format(best_xgb.score(X_train, y_train)))
print('Test set score: {:.4f}'.format(best_xgb.score(X_test, y_test)))

# Classification report
print(classification_report(y_test, y_pred))

# confusion matrix
cm = confusion_matrix(y_test, y_pred, labels=[0, 1, 2, 3])  # Specify labels for all categories
print('Confusion matrix\n\n', cm)

# Confusion matrix heatmap
cm_matrix = pd.DataFrame(data=cm, columns=['Actual:\nLevel 0', 'Actual:\nLevel 1', 'Actual:\nLevel 2', 'Actual:\nLevel 3'],
                         index=['Predict:\nLevel 0', 'Predict:\nLevel 1', 'Predict:\nLevel 2', 'Predict:\nLevel 3'])
sns.heatmap(cm_matrix, annot=True, fmt='d', cmap='YlGnBu')
plt.show()


# Importance of Features
features = X.columns
importances = best_xgb.feature_importances_

importances_df = pd.DataFrame()
importances_df['Feature Name'] = features
importances_df['Importance of Features'] = importances
imp_df = importances_df.sort_values('Importance of Features', ascending=False)
print('**********************The importance of features after parameter tuning******************************')
print(imp_df.head(20))

plt.figure(figsize=(30, 7))
plt.plot(y_test.values, label='True Values', marker='o')
plt.plot(y_pred, label='Predicted Values', marker='x')
plt.xlabel('Sample', fontsize=20)
plt.ylabel('Wheat FHB Severity Levels', fontsize=20)

# 设置坐标轴刻度字体大小
plt.tick_params(axis='both', labelsize=20)

# plt.title('True Values vs Predicted Values')
plt.legend(loc='lower right', prop={'size': 8})
plt.show()
