# Supplementary material for: Prediction of wheat fusarium head blight severity levels in southern Henan based on K-means-SMOTE and XGBoost algorithms
Source: PeerJ Comput Sci. 2025 Mar 31;11:e2638. doi: 10.7717/peerj-cs.2638 (PMC12190568; doi:10.7717/peerj-cs.2638)
Supplement: Supplemental Information 2 — After Kendall feature selection, prior to oversampling. Data_KMeans-SMOTE.xlsx includes the data after KMeans-SMOTE oversampling, and Data_4Meteorological Factors.xlsx contains the data for the four key meteorological factors ultimately selected. [file peerj-cs-11-2638-s002.zip]

Archive with 3 entries (3 files):
- Supplemental Files2/Data.xlsx
- Supplemental Files2/Data_4Meteorological Factors.xlsx
- Supplemental Files2/Data_KMeans-SMOTE.xlsx
