# Supplementary material for: Prediction of wheat fusarium head blight severity levels in southern Henan based on K-means-SMOTE and XGBoost algorithms
Source: PeerJ Comput Sci. 2025 Mar 31;11:e2638. doi: 10.7717/peerj-cs.2638 (PMC12190568; doi:10.7717/peerj-cs.2638)
Supplement: Supplemental Information 2 — After Kendall feature selection, prior to oversampling. Data_KMeans-SMOTE.xlsx includes the data after KMeans-SMOTE oversampling, and Data_4Meteorological Factors.xlsx contains the data for the four key meteorological factors ultimately selected. [file peerj-cs-11-2638-s002.zip › Supplemental Files2/Data_4Meteorological Factors.xlsx]

## Sheet: Sheet1
RAIN	AWS	LT	ARH	Wheat FHB Severity Levels
81.8	1.7	15.02	77	3
66.6	1.72	11.86	70.4	3
52.5	0.96	14.32	74.2	2
109.6	1.62	14.9	67.2	1
20.6	1.58	11.4	57.6	1
21.6	1.34	13.52	75.8	2
22.6	2.5	13.92	65.8	1
3.9	2.58	14	63.2	0
57.3	1.08	14.56	70	2
37.4	2.88	11.74	75.6	1
133.1	2.06	15.38	78	1
15.3	3.16	14.28	62.2	0
10.2	2.62	11.2	46.8	0
12.3	1.96	11.92	70.8	0
2.3	2.78	11.22	61.8	0
5	2.8	11.3	72.2	0
55.6	1.68	15.58	74.8	1
79.7	2.12	13.12	65.6	1
51.8	1.12	15.54	80.2	1
38.8	1.78	15.64	67.8	1
26.6	2.5	11.82	49.4	1
17.2	1.74	13.84	83.6	1
28.4	2.2	15.46	68.4	1
3.2	2.18	14.26	67	0
36.5	1.14	13.58	75.6	2
42.4	2	11.44	81.6	0
42	1.44	14.64	80.4	1
11.8	2.08	13.56	70.8	0
12.5	2.5	9.6	60.6	0
1.3	2.3	10.86	74	0
0.1	2.58	10.72	59	0
2	2.74	11.66	63.4	0
71.3	1.94	15.72	71.8	3
55.8	1.86	13.16	66	1
25.5	1.16	14	67.2	3
73.3	2.16	15.82	64	1
14.7	2.56	11.42	50	1
14.9	1.64	13.68	77	1
1.9	2.62	13.46	70.4	1
13.7	2.14	13.92	63.2	0
79.5	1.98	16.58	65.8	3
72.5	2.4	14.96	63.2	1
39.5	1.7	16.54	76.4	1
28.7	2.2	14.62	61.2	1
22.7	2.06	12.46	43.8	1
24.8	2.06	13.48	68	1
13.2	2.9	15.94	64	1
3.2	2.26	13.44	60.8	0
58.1	1.32	15.18	76	3
64.6	2.22	12.2	76.8	1
55.6	1.52	14.74	84.8	1
36.3	2.76	14.5	70.4	1
20.6	2.46	10.7	55.4	1
9.4	1.98	12.6	77.2	1
0	2.7	11.62	61.8	1
3.6	2.12	12.88	68.4	1
59.7	1.6	14.58	70.8	1
51.7	2.1	11.42	83	0
74.9	1.6	15.6	85.8	1
4.4	2.82	15.04	64.4	0
3.6	2.46	11.44	55.8	0
15.5	2.18	12.44	69.8	0
4.3	4.18	11.34	67.4	0
6.1	3.08	11.2	66.8	0
33.8	1.22	14.12	60	0
67.1	0.96	11.48	74	1
22	1	16.48	64.8	3
12.2	1.76	14.7	58.4	0
13.7	1.58	10.32	55.2	0
7.1	1.26	12.32	64.4	1
8.4	2.36	11.38	69.4	0
2.1	1.72	11.06	55.2	0
32.6	0.92	15.72	65	1
32.2	1.26	13.72	69.8	1
66.5	1.7	13.38	86.8	1
10.8	2.26	13.84	73.2	1
12.8	2.48	10	57	0
0	1.98	10.7	70	0
0	2.26	10.94	58.6	0
0.3	2.7	11.84	59.6	0
46.1	1.06	13.72	64.2	0
17.6	2	12.96	70.2	0
54.2	1.42	14.06	70.6	1
51.7	1.68	14.16	62.6	0
14.9	2	10.3	50.6	0
0	2.4	11.4	59	0
2.8	2.18	11.9	58.2	0
0.7	2.36	11.42	66	0
31.5	1.18	13.7	67.6	3
36.1	2.08	13	72	1
61.8	1.5	14.32	76.6	1
18.8	1.96	14.1	62.2	1
15.5	2.18	10.56	51.4	0
2.4	1.5	11.5	70.6	1
0.5	1.94	12.02	57.4	0
3.2	2.2	12.42	62.2	0
37.3	1.1	14.46	68.8	1
39.2	2.36	10.78	81.8	1
100.2	1.56	15.48	82.2	2
9.7	2.6	15.02	65.4	1
10.2	2.76	10.28	67.2	1
12.1	1.94	12.2	81.4	1
1.9	3.12	10.28	69.2	1
9.3	2.14	11.08	67.6	0
38.2	0.66	13.92	71.6	2
20.7	1.78	12.68	76.6	0
91.2	1.68	15.04	78.8	1
14.8	1.44	13.48	59.4	0
17.9	1.88	10.44	51.2	0
0.9	1.6	11.48	64.8	0
0.4	1.4	11.98	59.4	0
7.4	1.86	12.12	60.4	0
32.1	2.1	14.72	62.6	1
39.9	3	13.46	77	0
33.4	2.06	16.88	74.4	1
8.2	4.6	14.6	49.8	0
9.2	3.3	11.32	47.2	0
9.7	2.72	12.24	65.2	1
2.9	3.98	12.9	54.6	0
14.4	2.32	11.56	56.6	0
19.7	1.52	12.64	66.2	1
27.9	3.24	11.44	74.2	0
26.4	2.48	14.28	75.4	1
11.3	3.52	13.3	58.4	0
11.7	2.98	9.36	48.2	0
0	3.58	10.88	56.8	0
0.6	3.44	10.82	58	0
0	3.06	10.54	63	0
58.1	1.18	13.98	77.6	0
51.1	2.3	11.9	69.6	0
43.2	1.6	14.42	72.6	1
20.1	1.94	13.62	64	1
23.5	3.04	10.14	42.6	0
11.3	1.58	11.06	69.4	0
0.2	1.86	11.34	67.2	0
26	2.54	11.8	66.8	0
57.3	1.08	14.56	70	2
25.5	1.16	14	67.2	3
21.6	1.34	13.52	75.8	2
58.1	1.32	15.18	76	3
81.8	1.7	15.02	77	3
52.5	0.96	14.32	74.2	2
79.5	1.98	16.58	65.8	3
66.6	1.72	11.86	70.4	3
71.3	1.94	15.72	71.8	3
38.2	0.66	13.92	71.6	2
100.2	1.56	15.48	82.2	2
28.8232	1.04411	13.6941	73.9725	2
55.5699	1.03675	14.4735	71.5138	2
25.5007	1.18021	13.614	74.8131	2
47.1345	0.847437	14.1699	73.2245	2
24.3507	1.22732	13.5863	75.104	2
56.7986	1.06747	14.5349	70.4387	2
24.0509	1.30986	13.5835	75.6731	2
37.0767	0.706015	13.8929	71.8842	2
45.479	0.812706	14.1236	72.9235	2
53.2992	0.992024	14.4259	70.3351	2
22.8413	1.28915	13.5499	75.4859	2
57.2069	1.07767	14.5553	70.0814	2
42.2916	1.08554	14.0557	74.7286	2
54.5076	1.01019	14.4204	72.4434	2
34.7857	0.799864	13.8377	72.4639	2
56.408	1.06039	14.5301	70.0747	2
54.5148	1.01037	14.4207	72.4371	2
51.4345	0.937647	14.2902	74.0063	2
26.5462	1.27917	13.6481	75.5439	2
48.9936	0.897347	14.2817	70.6958	2
44.0092	0.781871	14.0825	72.6562	2
53.1728	0.976819	14.3536	73.6113	2
52.9852	0.972129	14.3443	73.7755	2
57.1979	1.07745	14.5549	70.0894	2
22.7664	1.29222	13.5481	75.5049	2
33.7369	1.19074	13.8342	75.1716	2
55.9112	1.04528	14.4906	71.2152	2
26.8581	1.12461	13.6467	74.4696	2
52.5629	0.961573	14.3231	74.145	2
51.8872	0.947144	14.3029	74.0886	2
35.3761	0.775678	13.852	72.3145	2
26.2435	1.14979	13.6319	74.6251	2
54.4364	1.00841	14.4168	72.5056	2
54.0662	0.999154	14.3983	72.8296	2
53.6501	0.988753	14.3775	73.1936	2
24.5458	1.21933	13.591	75.0547	2
36.0693	0.747282	13.8687	72.1391	2
56.9636	1.07159	14.5432	70.2944	2
45.1606	0.813059	14.1532	71.0169	2
53.1234	0.975586	14.3512	73.6545	2
32.5462	1.20539	13.8034	75.2332	2
22.6748	1.32678	13.5478	75.7443	2
41.3573	0.726237	14.0083	72.1741	2
76.9944	1.96778	16.3172	67.6334	3
70.4769	1.90147	15.044	71.5548	3
75.1185	1.95863	16.1205	69.006	3
78.7328	1.96454	16.2993	66.0736	3
77.8907	1.97215	16.4112	66.9776	3
79.5383	1.97534	16.554	65.9864	3
79.8902	1.9325	16.3154	67.6999	3
75.5729	1.96084	16.1681	68.6735	3
78.7972	1.96583	16.3228	66.0506	3
74.9798	1.85589	15.4747	73.6224	3
78.3588	1.97443	16.4603	66.635	3
71.163	1.93359	15.6075	71.7592	3
79.9267	1.92805	16.2906	67.8781	3
81.2408	1.76807	15.3993	74.2771	3
72.3381	1.94506	15.8289	71.0404	3
72.2841	1.91751	15.6544	72.2874	3
80.056	1.91232	16.2029	68.5073	3
71.075	1.81019	13.4974	68.8043	3
80.5661	1.85021	15.8569	70.9916	3
75.3894	1.84653	15.4474	73.8252	3
73.002	1.84903	14.2024	68.1171	3
68.8465	1.82515	13.705	71.0692	3
80.7982	1.82196	15.6995	72.1218	3
70.6909	1.91149	15.2198	71.6186	3
72.8363	1.94749	15.8811	70.6758	3
81.0817	1.78745	15.5072	73.5019	3
80.1819	1.89699	16.1175	69.1205	3
71.9134	1.94299	15.7843	71.3512	3
81.7093	1.71105	15.0815	76.5581	3
74.9478	1.88825	14.9144	67.4233	3
76.532	1.96552	16.2687	67.9717	3
75.7141	1.96153	16.1829	68.5702	3
66.8494	1.73167	12.0648	70.4743	3
81.7113	1.7108	15.0802	76.568	3
67.3968	1.7573	12.5144	70.6373	3
72.9847	1.94822	15.8967	70.5673	3
72.6334	1.9465	15.8598	70.8244	3
81.4809	1.73885	15.2364	75.4461	3
78.0944	1.7847	15.267	75.1648	3
80.6857	1.83566	15.7758	71.5736	3
81.1048	1.78463	15.4915	73.6146	3
81.3427	1.75568	15.3302	74.773	3
